# Supplementary material for: Digestion Profiles of Protein in Edible Pork By-Products
Source: Foods. 2022 Oct 13;11(20):3191. doi: 10.3390/foods11203191 (PMC9602065; doi:10.3390/foods11203191)
Supplement: Supplementary file 1 [file foods-11-03191-s001.zip]

Archive with 1 entries (1 files):
- foods-1913399-supplementary.pdf
